# Supplementary material for: CFH Loss in Human RPE Cells Leads to Inflammation and Complement System Dysregulation via the NF-κB Pathway
Source: Int J Mol Sci. 2021 Aug 13;22(16):8727. doi: 10.3390/ijms22168727 (PMC8396051; doi:10.3390/ijms22168727)
Supplement: Supplementary file 1 [file ijms-22-08727-s001.zip]

Archive with 1 entries (1 files):
- ijms-1285367-supplementary.pdf
